# Supplementary material for: Sizing the largest ocean waves using the SWOT mission
Source: Proc Natl Acad Sci U S A. 2025 Sep 16;122(38):e2513381122. doi: 10.1073/pnas.2513381122 (PMC12478040; doi:10.1073/pnas.2513381122)
Supplement: Supplementary file 2 — Dataset S01 (XLSX) [file pnas.2513381122.sd01.xlsx]

## Sheet: DatasetS1
SWOT cycle, track, side	LE,min (m)	LE,max (m)	SPP (s)	θS (deg, from)	time shift (days)	MAPE LE fit	MAPE Hss fit
Eddie* (ADC-0005): ts=2024-12-21T15, lons=161W, lats=39°N, wind=28,9 m/s wave dir=273° Hs model (MMWH) = 20.8 m, SPP = 20.2 ± 0.6 s
026 024 L	659	1227	2025-01-21	288 ± 7	-0.352	0.008	0.274
026 052 L	609	1263	2025-02-20	306 ± 5	-0.387	0.007	0.119
026 078 L	712	1026	2025-05-21	283 ± 5	-0.303	0.009	0.124
026 080 L	566	1041	2025-08-19	316 ± 3	-0.06	0.007	0.208
026 106 L	589	1047	2025-07-20	297 ± 6	-0.292	0.006	0.078
026 108 L	603	1032	2025-04-20	325 ± 3	0.03	0.007	0.089
026 134 L	605	1158	2025-04-20	312 ± 8	0.118	0.006	0.137
026 136 L	559	1052	2025-02-19	332 ± 3	0.482	0.01	0.127
026 190 L	573	955	2025-07-19	329 ± 7	-0.838	0.018	0.161
026 192 L	626	1023	20.0	339 ± 2	-2.862	0.027	0.259
026 024 R	646	1221	21.0	289 ± 7	-0.411	0.008	0.244
026 052 R	613	1045	2025-01-20	305 ± 4	-0.346	0.007	0.094
026 078 R	702	1208	2025-03-21	287 ± 6	-0.255	0.008	0.258
026 106 R	590	1174	2025-07-20	299 ± 8	-0.141	0.007	0.091
026 108 R	603	1102	2025-02-20	326 ± 3	-0.025	0.006	0.087
026 134 R	606	1043	2025-04-20	310 ± 7	0.09	0.005	0.095
026 136 R	576	1022	2025-05-19	332 ± 3	0.505	0.009	0.134
026 190 R	563	961	2025-03-19	329 ± 7	-0.939	0.017	0.115
Bolaven (ADC-0013): ts=2023-10-16T01, lons=174W, lats=42°N, wind=30.0 m/s wave dir=264° Hs model (MMWH) = 20.3 m, SPP =19.4 ± 0.4 s
005 218 L	627	991	2025-08-19	278 ± 5	1.407	0.009	0.175
005 246 L	605	1102	2025-07-19	292 ± 6	0.553	0.017	0.122
005 274 L	574	1032	2025-04-19	303 ± 6	0.375	0.009	0.128
005 300 L	630	1033	2025-08-19	286 ± 10	0.558	0.009	0.08
005 302 L	555	1016	2025-04-19	313 ± 6	-0.002	0.01	0.162
005 328 L	585	1043	2025-08-19	301 ± 12	0.128	0.009	0.053
005 330 L	543	909	2025-01-19	321 ± 5	-0.115	0.008	0.167
005 356 L	516	828	2025-05-18	309 ± 9	0.267	0.005	0.108
005 218 R	618	995	20.0	279 ± 6	1.313	0.01	0.17
005 246 R	599	1092	2025-07-19	293 ± 6	0.589	0.017	0.127
005 274 R	574	1044	2025-04-19	304 ± 6	0.336	0.008	0.135
005 300 R	625	1031	2025-08-19	290 ± 8	0.508	0.008	0.077
005 302 R	565	1013	2025-05-19	314 ± 6	0.027	0.01	0.153
005 328 R	588	1047	2025-07-19	301 ± 11	0.141	0.009	0.054
005 330 R	555	893	2025-01-19	322 ± 5	-0.001	0.008	0.165
005 356 R	525	843	2025-05-18	310 ± 8	0.081	0.006	0.124
Kirk (ADC-0017): ts=2024-10-06T08, lons=49°W, lats=33°N, wind=39,4 m/s wave dir=175° Hs model (MMWH) = 20.1 m, SPP < 18 s
022 253 L	504	624	2025-08-16	204 ± 2	0.966	0.015	0.191
022 253 R	512	657	2025-05-15	205 ± 2	0.9	0.011	0.156
Bertrand* (ADC-0056): ts=2023-09-15T21, lons=16°E, lats=47°S, wind=30.6 m/s wave dir=244° Hs model (MMWH) = 19.2 m, SPP = 19.4 ± 0.3 s
003 551 L	579	1015	2025-06-19	258 ± 6	0.068	0.008	0.131
003 579 L	551	826	2025-01-19	249 ± 3	-0.126	0.014	0.223
003 551 R	594	1062	2025-06-19	259 ± 6	-0.03	0.008	0.125
003 579 R	553	787	19.0	250 ± 3	0.048	0.013	0.133
Romain* (ADC-0092): ts=2023-11-22T01, lons=179°W, lats=45°N, wind=29.2 m/s wave dir=267° Hs model (MMWH) = 18.5 m, SPP = 19.1±0.3 s
007 080 L	572	991	2025-06-19	284 ± 5	-0.011	0.008	0.191
007 108 L	574	972	2025-05-19	298 ± 4	0.495	0.01	0.294
007 136 L	561	971	2025-02-19	308 ± 4	-0.134	0.005	0.178
007 162 L	549	1047	2025-02-19	291 ± 8	0.586	0.01	0.127
007 164 L	542	915	19.0	316 ± 4	0.067	0.007	0.164
007 190 L	563	989	2025-05-19	302 ± 8	0.383	0.007	0.052
007 192 L	545	929	2025-08-18	324 ± 4	0.483	0.01	0.15
007 218 L	552	869	2025-08-18	311 ± 8	-0.161	0.005	0.063
007 220 L	546	801	2025-09-18	329 ± 3	-0.617	0.007	0.091
007 080 R	567	992	2025-05-19	285 ± 5	-0.055	0.009	0.189
007 108 R	577	1026	2025-03-19	299 ± 4	0.305	0.01	0.272
007 136 R	555	969	2025-09-18	308 ± 4	-0.106	0.007	0.159
007 162 R	543	1047	2025-03-19	292 ± 8	0.627	0.01	0.127
007 164 R	538	934	2025-08-18	317 ± 4	0.016	0.008	0.15
007 190 R	564	991	2025-05-19	303 ± 8	0.295	0.007	0.057
007 192 R	538	943	2025-09-18	325 ± 4	0.273	0.011	0.156
007 218 R	545	859	2025-07-18	312 ± 7	-0.05	0.007	0.063
007 220 R	550	874	2025-05-19	330 ± 3	-1.157	0.012	0.15
Manoa* (ADC-0192): ts=2024-11-02T05, lons=156°W, lats=52°N, wind=27.4 m/s wave dir=252° Hs model (MMWH) = 17.7 m, SPP = 18.3±0.1 s
023 358 L	540	1126	2025-05-18	297 ± 5	0.202	0.029	0.238
023 386 L	510	969	2025-03-18	313 ± 2	-0.088	0.013	0.236
023 442 L	514	762	2025-04-18	328 ± 0	-0.884	0.012	0.163
023 358 R	529	1109	2025-04-18	298 ± 4	0.136	0.027	0.268
023 386 R	506	985	2025-02-18	314 ± 2	-0.191	0.015	0.256
023 442 R	507	725	2025-03-18	329 ± 0	-0.439	0.009	0.09
023 470 R	506	705	2025-03-18	333 ± 0	0.424	0.011	0.141
Hina* (ADC-0218): ts=2024-01-03T00, lons=167°W, lats=49°N, wind=29.1 m/s wave dir=224° Hs model (MMWH) = 17.5 m. SPP = 18.7±0.2 s
009 162 L	521	945	2025-08-18	299 ± 4	0.186	0.01	0.114
009 190 L	522	926	2025-05-18	308 ± 5	0.195	0.009	0.139
009 218 L	530	908	2025-06-18	316 ± 5	0.388	0.007	0.091
009 162 R	525	967	2025-01-19	300 ± 4	0.144	0.008	0.068
009 190 R	523	942	2025-05-18	309 ± 5	0.18	0.009	0.144
009 218 R	525	888	2025-06-18	317 ± 5	0.445	0.007	0.088
Vehiatua* (ADC-0471): ts=2024-02-17T09, lons=173°E, lats=50°N, wind=26.5 m/s wave dir=234° Hs model (MMWH) = 16.4 m, SPP = 18.1 s
011 164 L	505	1021	2025-01-18	277 ± 5	0.023	0.021	0.292
Moea* (ADC-0489): ts=2023-10-12T14, lons=176°W, lats=50°N, wind=28.0 m/s wave dir=298° Hs model (MMWH) = 16.4 m, SPP < 18 s
005 162 L	517	931	2025-06-18	283 ± 4	0.578	0.008	0.263
005 190 L	505	817	2025-07-17	291 ± 3	0.461	0.008	0.148
005 218 L	499	768	2025-03-17	299 ± 3	0.567	0.007	0.187
005 246 L	498	735	2025-06-17	308 ± 3	1.136	0.005	0.176
005 300 L	503	702	2025-02-15	305 ± 6	1.302	0.009	0.087
005 190 R	507	783	2025-06-17	291 ± 3	0.539	0.006	0.138
005 218 R	498	771	2025-05-17	300 ± 3	0.386	0.006	0.198
005 246 R	501	724	2025-04-17	308 ± 3	1.353	0.006	0.17
005 300 R	505	703	2025-02-15	306 ± 6	1.34	0.008	0.091
Matahina* (ADC-0496): ts=2023-11-30T07, lons=174°E, lats=51°N, wind=27.5 m/s wave dir=237° Hs model (MMWH) = 16.4 m, SPP = 18.4±0.2 s
007 276 L	501	1016	2025-01-18	290 ± 3	-0.028	0.01	0.118
007 304 L	511	942	2025-05-18	303 ± 2	-0.47	0.011	0.165
007 304 R	520	934	2025-06-18	304 ± 2	-0.519	0.012	0.156
007 332 R	507	799	2025-02-18	312 ± 1	0.23	0.018	0.148
Herenui* (ADC-0555): ts=2023-12-04T06, lons=154°W, lats=44°N, wind=25.8 m/s wave dir=254° Hs model (MMWH) = 16.2 m, SPP = 18.6±0.2 s
007 440 L	514	926	2025-05-18	300 ± 4	0.566	0.009	0.103
007 496 L	522	956	2025-04-18	319 ± 3	0.469	0.014	0.207
007 524 L	538	901	2025-09-18	326 ± 3	-0.332	0.009	0.199
007 552 L	530	713	2025-09-18	330 ± 2	0.755	0.011	0.221
007 496 R	519	985	2025-04-18	320 ± 4	0.311	0.016	0.237
007 524 R	529	900	2025-07-18	327 ± 3	-0.295	0.01	0.219
007 552 R	519	711	2025-05-18	331 ± 2	0.614	0.01	0.244
Manaarii* (ADC-0563): ts=2023-12-22T03, lons=177°W, lats=46°N, wind=27.3 m/s wave dir=263° Hs model (MMWH) = 16.2 m, SPP = 19.3±0.2 s
008 412 L	555	954	2025-02-19	285 ± 5	-0.185	0.005	0.074
008 440 L	547	1003	2025-02-19	298 ± 7	0.027	0.005	0.103
008 468 L	562	893	2025-05-19	308 ± 7	0.285	0.009	0.184
008 412 R	545	956	2025-01-19	286 ± 5	-0.146	0.005	0.06
008 440 R	543	968	2025-01-19	298 ± 7	0.073	0.004	0.098
008 468 R	557	887	2025-04-19	309 ± 7	0.186	0.006	0.175
Solveig* (ADC-0656): ts=2024-12-15T11, lons=177°E, lats=49°N, wind=26.8 m/s wave dir=224° Hs model (MMWH) = 16.0 m
026 022 L	502	791	2025-09-17	283 ± 7	2.079	0.007	0.134
026 050 L	614	777	2025-06-17	302 ± 6	2025-12-02	0.008	0.143
026 022 R	499	771	18.0	282 ± 6	1.928	0.006	0.121
026 050 R	501	765	2025-05-17	296 ± 9	2.43	0.007	0.188
